# Supplementary material for: MiR-30a-5p Alters Epidermal Terminal Differentiation during Aging by Regulating BNIP3L/NIX-Dependent Mitophagy
Source: Cells. 2022 Feb 28;11(5):836. doi: 10.3390/cells11050836 (PMC8909909; doi:10.3390/cells11050836)
Supplement: Supplementary file 1 [file cells-11-00836-s001.zip]

Archive with 1 entries (1 files):
- cells-1563567-supplementary.pdf
